# Supplementary material for: The repeatome landscape in the “Saccharum complex”
Source: Front Plant Sci. 2026 May 21;17:1809735. doi: 10.3389/fpls.2026.1809735 (PMC13233458; doi:10.3389/fpls.2026.1809735)
Supplement: Supplementary file 4 [file Table1.xlsx]

## Sheet: Table S1
Table S1. Saccharum genotypes evaluated and their GenBank accession
Species	Genotype	Code	GenBank accession
Saccharum officinarum	Black cheribon	SoffBla	SAMN16774031
Saccharum officinarum	LOETHERS	SoffLOE	SAMN47117653
Saccharum officinarum	Badilla	SoffBad	SAMN16773306
Saccharum barberi	Chunnee	SbarChu	SAMN15721788
Saccharum barberi	TEKCHA	SbarTEK	SAMN15721788
Saccharum robustum	NG28-251	SrobNG2	SAMN15721409
Saccharum robustum	IJ76-369	SrobIJ7	SAMN47117700
Saccharum edule	E2	SeduE2.	SAMN47117696
Saccharum edule	IJ76-337	SeduIJ7	SAMN15721788
Saccharum sinense	Uba	SsinUba	SAMN15721968
Saccharum sinense	Kacai	SsinKac	SAMN47117451
Saccharum spontaneum	SES517	Sspo517	SAMN15721970
Saccharum spontaneum	Glagah WT	SspoGla	SAMN15721969
Saccharum spontaneum	SES196	Sspo196	SAMN04226256
Saccharum spontaneum	Mandalay	SspoMan	SAMN47117403
Saccharum spontaneum	Np-X	SspoNpX	SAMN29038819
Saccharum hybrid cultivar	SP80-3280	cvSP803	SAMN02727967
Saccharum hybrid cultivar	R570	cvR570.	SAMN33819217
Saccharum hybrid cultivar	Q208	cvQ208.	SAMN47134158
Saccharum hybrid cultivar	Q241	cvQ241.	SAMN47134169
Saccharum hybrid cultivar	CO213	cvCO213	SAMN47134080
Saccharum hybrid cultivar	Co285	cvCO285	SAMN47134355
Saccharum hybrid cultivar	KASSOER	cvKASSO	SAMN47134269
Saccharum hybrid cultivar	NA56-79	cvNA567	SAMN15721305
Saccharum hybrid cultivar	POJ2878	cvPOJ28	SAMN47134252
Saccharum hybrid cultivar	Ragnar	cvRagna	SAMN47134167
Saccharum narenga	-	Snareng	SAMN47117629
Erianthus fulvus	-	Efulvus	SAMN29431261
Miscanthus floridulus	PI295762	MfloPI2	SAMN13166364
Miscanthus sinensis	NG7722	MsinNG7	SAMN13168125

## Sheet: Table S2
Table S2. Genotypes used in the RepeatExplorer2 analyses, their respective chromosome number, ploidy, basic chromosome number and estimated genome size. The final read length and final coverage for individual and comparative analysis are also shown.
Genotypes	Chromosome number (2n)	Ploidy	Basic chromosome number	Estimated Genome size (1C – Mb)	Individual analysis		Comparative analysis within groups		Total comparative analysis
					Final read length	Final coverage	Final read length	Final coverage	Final read length	Final coverage
S. officinarum Black Cheribon	80 (Alix et al., 1998)	8x *	x = 10 (Alix et al., 1998)	3.6 Gb *	676189778	0.18x	117462300	0.03x	29231700	0.008x
S. officinarum Badila	81 (Piperidis and D’Hont, 2020)	8x *	x = 10 (Piperidis and D’Hont, 2020)	3.6 Gb *	656472900	0.18x	117351600	0.03x	29136000	0.008x
S. officinarum LOETHERS	80 (Alix et al., 1998)	8x *	x = 10 (Alix et al., 1998)	3.6 Gb *	692839350	0.19x	117385800	0.03x	29259600	0.008x
S. robustum NG28-251	80 (Irvine, 1999)	8x *	x = 10 (Irvine, 1999)	3.6 Gb *	693915970	0.19x			29247600	0.008x
S. robustum IJ76-369	80 (Irvine, 1999)	8x *	x = 10 (Irvine, 1999)	3.6 Gb *	761134350	0.21x			29187300	0.008x
S. edule E2	80 (Irvine, 1999)	8x *	x = 10 (Irvine, 1999)	3.6 Gb *	381226680	0.10x			29330400	0.008x
S. edule IJ76-337	80 (Irvine, 1999)	8x *	x = 10 (Irvine, 1999)	3.6 Gb *	372639750	0.10x			29179800	0.008x
S. barberi Chunnee	91 (Alix et al., 1998)	9x *	x = 10 (Alix et al., 1998)	4.0 Gb *	779175553	0.19x			29139900	0.007x
S. barberi TEKCHA	117 (Price, 1968)	12x *	x = 10 (Price, 1968)	5.3 Gb *	751493250	0.14x			29313000	0.006x
S. sinense Kacai		12x *		5.3 Gb *	482707650	0.10x			29275800	0.006x
S. sinense Uba	117 (Price, 1968)	12x *	x = 10 (Price, 1968)	5.3 Gb *	493111135	0.10x			29127300	0.005x
S. spontaneum SES517	112 (Zhang et al., 2020)	14x *	x = 8 (Zhang et al., 2020)	5.6 Gb *	723542170	0.13x	133403700	0.02x	29352000	0.005x
S. spontaneum Glagah	112 (Piperidis and D’Hont, 2020)	14x *	x = 8 (Piperidis and D’Hont, 2020)	5.6 Gb *	681867982	0.12x	133282800	0.02x	29224800	0.005x
S. spontaneum SES196	54 (Piperidis and D’Hont, 2020)	8x *	x = 9 (Piperidis and D’Hont, 2020)	2.4 Gb *	493322436	0.20x	133416300	0.05x	29217600	0.012x
S. spontaneum Mandalay	102 (Piperidis et al., 2021)	12x *	x = 9 (Piperidis et al., 2021)	4.8 Gb *	849135750	0.17x	133302900	0.03x	29307000	0.006x
S. spontaneum Np-X	40 (Zhang et al., 2022)	4x (Zhang et al., 2022)	x = 10 (Zhang et al., 2022)	1,6 Gb (Zhang et al., 2022)	494634475	0.30x	133323600	0.08x	29232000	0.018x
cv. SP80-3280	112 (Oliveira et al., 2023)	12x *		4 Gb (Souza et al., 2019)	640668750	0.16x	78517800	0.02x	29283300	0.007x
cv. R570	114 (Piperidis and D’Hont, 2020)	12x *	x = 10 (Piperidis and D’Hont, 2020)	5.04 Gb (Healey et al., 2024)	731707948	0.14x	78462600	0.02x	29285100	0.006x
cv. Q208	110 (Piperidis and D’Hont, 2020)	12x *	x = 10 (Piperidis and D’Hont, 2020)	5.3 Gb *	735246450	0.14x	78414900	0.01x	29192100	0.005x
cv. Q241	112 (Piperidis and D’Hont, 2020)	12x *	x = 10 (Piperidis and D’Hont, 2020)	5.3 Gb *	718528950	0.13x	78441900	0.01x	29143500	0.005x
cv.CO213		12x *	x = 10	5.3 Gb *	750818550	0.14x	78502200	0.01x	29245800	0.005x
cv. CO285	112 (Raghavan, 1952)	12x *	x = 10 (Raghavan, 1952)	5.3 Gb *	383119650	0.10x	78399000	0.01x	29197200	0.005x
cv. Kassoer	136 (Price, 1963)	12x *	x = 10 (Price, 1963)	5.3 Gb *	787309650	0.14x	78540600	0.01x	29292900	0.005x
cv. NA56-79	114 (Silvarolla and Aguiar-Perecin, 1994)	12x *	x = 10 (Silvarolla and Aguiar-Perecin, 1994)	5.3 Gb *	761872500	0.14x	78452100	0.01x	29381400	0.005x
cv. POJ2878	119 (Bremer, 1932)	12x *	x = 10 (Bremer, 1932)	5.3 Gb *	684367350	0.13x	78270000	0.01x	29268300	0.005x
cv. Ragnar		12x *	x = 10	5.3 Gb *	736483500	0.14x	78334200	0.01x	29167500	0.005x
S. narenga	30 (Li et al., 2025)	2x *	x = 15 (Li et al., 2025)	1.7 Gb (Li et al., 2025)	567612750	0.33x			29263800	0.017x
E. fulvus EF001	20 (Kui et al., 2023)	2x *	x = 10 (Kui et al., 2023)	0.937 Gb (Kui et al., 2023)	1987790	0.20x			29305800	0.031x
M. floridulus PI295762	38 (Zhang et al., 2021)	2x *	x = 19 (Zhang et al., 2021)	2.44 Gb (Zhang et al., 2021)	438154737	0.18x			29245800	0.012x
M. sinensis NG7722	38 (Mitros et al., 2020)	2x *	x = 19 (Mitros et al., 2020)	2.4 Gb (Mitros et al., 2020)	227177839	0.09x			29298300	0.012x
* Garsmeur, O., Rio, S., Pompidor, N., Lipzen, A., Hervouet, C., Durand, T., et al. (2025). The genomic footprints of wild Saccharum species trace domestication, diversification, and modern breeding of sugarcane. Cell. doi: 10.1016/J.CELL.2025.09.017

## Sheet: Table S3
Table S3. Repeats classes and their genomic proportions (%) identified in individual analyses of the Saccharum complex, in RepeatExplorer2.
Repeat classification	SoffBla	SoffBad	SoffLOE	SrobNG2	SrobIJ7	SeduE2.	SeduIJ7	SbarChu	SbarTEK	SsinUba	SsinKac	Sspo517	SspoGla	Sspo196	SspoMan	SspoNPX	cvSP803	cvR570.	cvQ208.	cvQ241.	cvCO213	cvCO285	cvKasso	cvNA567	cvPOJ28	cvRagna	Snareng	EfulEFO	MfloPI2	MsinNG7
Retrotransposons
Ty1_copia	14.76	14.67	15.53	14.1	13.89	13.54	14.41	12.78	13.2	13.18	13.79	11.35	11.83	10.25	11.77	10.88	14.1475	14.32	14.0842	13.1	13.95	13.19	12.63	13.42	13.84	13.74	6.92635	6.15	11.3237	10.43
Ale	0.95	1.07	1.28	1.04	1.17	0.96	0.94	1.2	1.14	0.94	1.21	1.35	1.4	0.96	1.71	1.23	0.748486	0.72	1.99591	1.04	1.22	1.24	1.02	1.03	0.98	0.99	0.122721	0.23	0.191337	0.55
Ikeros	0.79	0.77	0.88	0.78	0.77	0.71	0.7	0.71	0.7	0.67	0.62	0.19	0.58	0.69	0.63	0.7	0.589167	0.85	0.98646	0.89	0.78	0.61	0.69	0.76	0.77	0.78	0.446869	0.24	0.798294	0.75
Ivana	0.39	0.41	0.42	0.35	0.39	0.37	0.95	0.34	0.3	0.57	0.33	0.28	0.27	0.33	0.66	0.55	0.271317	0.26	1.00153	0.52	0.37	0.37	0.34	0.4	0.36	0.3	0.862636	0.15	1.21064	0.71
SIRE	12.13	11.94	12.33	11.43	11.07	11.06	11.39	10.06	10.61	10.66	11.13	9.11	9.14	7.76	8.35	7.88	11.8808	11.9	9.67334	10.09	11.09	10.56	10.13	10.79	11.25	11.17	4.80337	4.73	8.68343	7.52
Angela	0.09	0.11	0.09	0.1	0.09	0.1	0.11	0.1	0.08	0.07	0.1	0.08	0.08	0.11	0.08	0.15	0.160732	0.09	0.0862436	0.08	0.09	0.1	0.08	0.09	0.08	0.09	0.208634	0.36	0.0638249	0.04
Bianca	0.09	0.07	0.19	0.08	0.07	0.04	0.04	0.09	0.1	0.04	0.1	0.11	0.12	0.1	0.11	0.05	0.145963	0.18	0.06327	0.17	0.09	0.03	0.16	0.06	0.08	0.09	0.0697588	0.06	0.0374954	0.02
TAR	0.2	0.19	0.21	0.21	0.22	0.19	0.16	0.21	0.2	0.17	0.2	0.22	0.22	0.26	0.22	0.29	0.192998	0.22	0.18748	0.22	0.21	0.17	0.14	0.2	0.22	0.22	0.386406	0.38	0.293036	0.22
Tork	0.12	0.11	0.13	0.11	0.11	0.11	0.12	0.07	0.07	0.06	0.1	0.01	0.02	0.04	0.01	0.03	0.158075	0.1	0.0899144	0.09	0.1	0.11	0.07	0.09	0.1	0.1	0.0259586	0	0.0456286	0.62
Ty3_gypsy	25.86	27.38	27.81	26.45	26.3	24.55	24.42	24.44	24.43	21.53	23.11	20.27	20.09	22.79	21.59	23.84	27.9159	27.25	29.028	24.94	26.55	23.45	23.95	25.59	25.06	25.98	22.3622	27.65	34.4872	29.46
Tekay	18.1	18.82	18.82	18.38	17.7	16.52	16.77	15.39	15.24	13.81	14.44	10.29	10.13	10.6	10.34	12.1	15.4464	18.15	17.3831	16.57	17.24	14.11	15.11	16.48	17.04	17.33	8.71795	11.83	14.37	11.27
Athila	2.62	2.64	2.84	2.56	2.61	1.83	1.9	3.48	3.35	3.09	2.93	3.66	4	5.73	4.59	5.41	6.78779	3.6	2.82593	2.96	3.41	3.09	3.08	3.11	2.61	3.03	5.65068	6.5	1.64201	0.92
Ogre	0.74	0.75	0.95	0.73	0.7	0.81	0.73	0.98	1.1	1.02	1.34	1.44	1.47	1.61	1.37	1.48	1.82365	0.91	0.857053	0.86	1.06	1.02	1.06	1.02	0.79	0.9	1.45352	0.78	3.37772	2.47
Retand	3.83	3.99	4	3.61	3.62	3.81	3.84	3.62	3.67	3.11	3.44	3.97	3.5	2.76	4.13	3.19	2.02005	3.28	4.50836	3.5	3.72	3.99	3.68	3.61	3.68	3.33	6.18193	7.87	12.3046	13.16
Reina	0.15	0.24	0.24	0.15	0.66	0.05	0.23	0.13	0.22	0.13	0.11	0.14	0.18	0.8	0.33	0.24	0.0328166	0.16	0.494838	0.25	0.23	0.32	0.22	0.14	0.14	0.26		0.08	0.935421	0.37
CRM	0.42	0.94	0.96	1.02	1.01	1.08	0.93	0.84	0.85	0.37	0.85	0.77	0.81	1.29	0.83	1.42	1.50523	1.14	2.95874	0.8	0.89	0.92	0.8	1.23	0.8	1.13	0.358144	0.59	1.85744	1.27
Tcn1							0.02										0.3
TatII						0.45
Tatius																		0.01
Non-LTR
LINE	0.47	0.58	0.61	0.47	0.56	1.06	0.79	0.4	0.86	0.39	0.66	0.3	1.11	0.36	0.48	0.76	0.74614	1.03	0.375929	0.51	0.98	0.55	0.45	0.47	0.9	0.52	0.514994		0.325121	0.28
Pararetrovirus	0.07	0.07	0.06	0.07	0.04			0.02	0.06			0.03	0.04	0.06		0.06	0.077314	0.1	0.0477825	0.05	0.05		0.06	0.06	0.09	0.06	0.0216188		0.0878454
DNA transposon	1.49	2	2.03	1.7	1.84	1.47	2.14	1.57	1.83	1.45	1.48	1.72	1.68	2.23	2.06	1.44	1.83926	2.4	1.67913	1.92	1.63	1.41	1.59	1.77	1.43	1.99	2.641	2.17	5.14966	4.72
EnSpm_CACTA	0.92	1.01	1	0.97	1.06	0.85	1.64	0.81	0.92	0.92	0.77	0.97	0.93	0.85	1.07	0.75	1.3187	1.33	1.01814	0.91	0.96	0.84	0.87	0.98	0.82	1.02	1.95759	1.69	4.45341	4.31
MuDR_Mutator	0.42	0.45	0.49	0.42	0.56	0.48	0.47	0.52	0.44	0.42	0.48	0.47	0.48	0.49	0.5	0.38	0.186368	0.5	0.426908	0.42	0.45	0.45	0.45	0.45	0.44	0.44	0.222725	0.31	0.302927	0.34
Tc1_Mariner			0.07	0.01	0.04
PIF_Harbinger						0.06					0.09			0.12	0.08					0.08				0.01					0.033291
Helitron	0.06	0.23	0.17	0.14	0.05	0.05	0.01	0.06	0.1	0.06	0.07	0.14	0.14	0.11	0.13	0.07	0.108455	0.09	0.0483599	0.09	0.07	0.05	0.11	0.1	0.08	0.05	0.179112	0.14	0.163112	0.02
hAT	0.09	0.31	0.3	0.16	0.13	0.03	0.02	0.18	0.37	0.05	0.07	0.14	0.13	0.66	0.28	0.24	0.225743	0.48	0.185727	0.42	0.15	0.07	0.16	0.23	0.09	0.48	0.28158	0.03	0.19692	0.05
Tandem Repeats
rDNA
45S_rDNA	0.94	1.12	1.34	0.15	1.41	0.79	0.98	1.44	1.86	1.65	2.03	0.84	0.58	0.24	1	0.7	0.0336783	0.83	2.2698	1.33	1.48	1.52	1.31	1.29	1.07	0.81	0.628097	0.83	0.643936	0.53
5S_rDNA	0.07	0.11	0.3	0.08	0.12	0.16	0.06	0.12	0.13	0.12	0.13	0.16	0.15	0.04	0.1	0.05	0	0.05	0.106804	0.09	0.24	0.08	0.1	0.07	0.1	0.22	0.22835	0.05	0.0270188	0.05
Satellite	3.29	2.84	2.35	2.81	2.82	4.67	4.66	3.2	3.54	3.7	5.26	4.66	4.62	6.35	3.89	3.73	5.16207	2.63	0.696507	3.98	3.08	4.76	4.3	2.69	3.91	2.72	4.99853	2.63	4.45985	4.82
Unclassified	4.61	3.48	2.49	4.89	2.98	2.37	3.14	4.57	2.78	3.94	3.11	4.52	2.82	3.28	2.69	4.62	4.04345	1.76	3.42186	2.9	2.46	4.01	3.08	3.46	3.05	2.61	4.18138	4.96	3.23143	5.17
Total	51.56	52.25	52.52	50.72	49.96	48.61	50.6	48.54	48.69	45.96	49.57	43.85	42.92	45.6	43.58	46.08	53.9602	50.37	51.71	48.82	50.42	48.97	47.47	48.82	49.45	48.65	42.5025	44.44	59.7357	55.46

## Sheet: Table S4
Table S4. SatDNA families identified in Saccharum using RepeatExplorer2, showing monomer length (bp), abundance (%), and number of reads in the cluster.
Genotype	Monomer (bp)	Genomic abundance	N° of reads	Genbank accession
S. officinarum Black Cheribon
SoffBlaSat01-365*	365	0.63	26843	PX316691
SoffBlaSat02-364*	364	0.32	14324	PX316692
SoffBlaSat03-137*	137	1.7	77816	PX316693
SoffBlaSat04-3147	3147	0.3	15378	PX316694
SoffBlaSat05-517	517	0.2	8402	PX316695
SoffBlaSat06-1156	1156	0.06	2699	PX316696
S. officinarum Badilla
SoffBadSat01-365*	365	0.58	25342	PX316698
SoffBadSat02-364*	364	0.3	12949	PX316699
SoffBadSat03-137*	137	1.7	74008	PX316700
SoffBadSat04-496	496	0.23	10075	PX316701
SoffBadSat05-14	14	0.18	7882	PX316702
SoffBadSat06-525	525	0.16	7024	PX316703
SoffBadSat07-1139	1139	0.07	2924	PX316704
S. officinarum LOETHERS
SoffLOESat01-365*	365	0.41	18846	PX316705
SoffLOESat02-364*	364	0.23	10836	PX316706
SoffLOESat03-137*	137	1.5	715576	PX316707
SoffLOESat04-8831	8831	0.37	17208	PX316708
SoffLOESat05-519	519	0.22	9941	PX316709
SoffLOESat06-1137	1137	0.064	2962	PX316710
SoffLOESat07-6224	6224	0.057	2638	PX316711
SoffLOESat08-1613	1613	0.024	1110	PX316712
S. robustum NG28-251
SrobNG2Sat01-365*	365	0.59	27350	PX316713
SrobNG2Sat02-364*	364	0.33	15280	PX316714
SrobNG2Sat03-137*	137	1.88	81337	PX316715
SrobNG2Sat04-524	524	0.2	9302	PX316716
SrobNG2Sat05-1341	1341	0.06	2754	PX316718
SrobNG2Sat06-58	58	0.06	2625	PX316719
S. robustum IJ76-369
SrobIJ7Sat01-365*	365	0.36	18280	PX316720
SrobIJ7Sat02-364*	364	0.34	17009	PX316721
SrobIJ7Sat03-137*	137	1.7	85726	PX316722
SrobIJ7Sat04-58	58	0.29	14771	PX316723
SrobIJ7Sat05-523	523	0.18	9270	PX316724
SrobIJ7Sat06-1156	1156	0.06	3082	PX316725
SrobIJ7Sat07-358	358	0.02	1129	PX316726
SrobIJ7Sat08-1613	1613	0.2	1088	PX316727
S. edule E2
SeduE2.Sat01-365*	365	0.97	24625	PX316728
SeduE2.Sat02-364*	364	0.34	8694	PX316729
SeduE2.Sat03-137*	137	2	51130	PX316730
SeduE2.Sat04-60	60	1.3	31775	PX316731
SeduE2.Sat05-518	518	0.34	8663	PX316732
SeduE2.Sat06-496	496	0.25	6345	PX316733
SeduE2.Sat07-1339	1339	0.06	1554	PX316734
SeduE2.Sat08-477	477	0.3	716	PX316735
S. edule IJ76-337
SeduIJ7Sat01-365*	365	1.2	28688	PX316736
SeduIJ7Sat02-364*	364	0.3	7459	PX316737
SeduIJ7Sat03-185*	185	0.2	446	PX316738
SeduIJ7Sat04-137*	137	1.9	45983	PX316739
SeduIJ7Sat05-60	60	1.3	31506	PX316740
SeduIJ7Sat06-524	524	0.2	4611	PX316741
SeduIJ7Sat07-477	477	0.03	676	PX316742
S. barberi Chunee
SbarChuSat01-365*	365	0.6	21044	PX316743
SbarChuSat02-137*	137	2	106758	PX316744
SbarChuSat03-10357	10357	0.48	25049	PX316745
SbarChuSat04-515	515	0.31	16196	PX316746
SbarChuSat05-60	60	0.21	10841	PX316747
SbarChuSat07-1613	1613	0.02	881	PX316749
S. barberi TEKCHA
SbarTEKSat01-513*	513	0.47	23757	PX316750
SbarTEKSat02-365*	365	0.43	21626	PX316751
SbarTEKSat03-137*	137	1.9	94292	PX316752
SbarTEKSat04-7137	7137	0.5	25214	PX316753
SbarTEKSat05-144	144	0.5	24975	PX316754
SbarTEKSat06-364	364	0.21	10312	PX316755
S. sinense UBA
SsinUbaSat01-513*	513	0.43	12661	PX316756
SsinUbaSat02-365*	365	0.37	10803	PX316757
SsinUbaSat03-364*	364	0.21	6107	PX316758
SsinUbaSat04-137*	137	2.1	60164	PX316759
SsinUbaSat05-144	144	0.22	15120	PX316760
S. sinense Kacai
SsinKacSat01-144*	144	0.55	17860	PX316771
SsinKacSat02-513*	513	0.51	16345	PX316772
SsinKacSat03-365*	365	0.49	15749	PX316773
SsinKacSat04-364*	364	0.24	7584	PX316774
SsinKacSat05-20*	20	0.03	506	PX316775
SsinKacSat06-137*	137	2.4	75632	PX316776
SsinKacSat07-58	58	0.98	31484	PX316777
SsinKacSat08-477	477	0.02	725	PX316778
S. spontaneum SES517
Sspo517Sat01-531*	531	1.1	54407	PX316780
Sspo517Sat02-186*	186	0.07	3599	PX316781
Sspo517Sat03-137*	137	2.27	86039	PX316782
Sspo517Sat04-144	144	1	49162	PX316783
Sspo517Sat05-58	58	0.04	1939	PX316785
Sspo517Sat06-184	184	0.04	1771	PX316786
Sspo517Sat07-20	20	0.05	1302	PX316787
Sspo517Sat08-364	364	0.02	1109	PX316788
Sspo517Sat09-1390	1390	0.01	538	PX316790
S. spontaneum Glagah
SspoGlaSat01-532*	532	1.1	50823	PX316791
SspoGlaSat02-186*	186	0.07	3431	PX316792
SspoGlaSat03-137*	137	2.26	95458	PX316793
SspoGlaSat04-144	144	0.89	41041	PX316794
SspoGlaSat05-1305	1305	0.06	2796	PX316796
SspoGlaSat06-184	184	0.03	1402	PX316797
SspoGlaSat07-364	364	0.03	1379	PX316798
SspoGlaSat08-20	20	0.03	867	PX316799
SspoGlaSat09-1641	1641	0.01	471	PX316801
S. spontaneum SES196
Sspo196Sat01-515*	515	2.1	71788	PX316802
Sspo196Sat02-137*	137	2.3	75619	PX316803
Sspo196Sat03-365	365	1.3	43018	PX316804
Sspo196Sat04-144	144	0.34	11434	PX316805
Sspo196Sat05-9108	9108	0.23	7618	PX316806
Sspo196Sat06-186	186	0.05	1738	PX316808
S. spontaneum Mandalay
SspoManSat01-443*	443	0.61	34446	PX316809
SspoManSat02-137*	137	2.2	125735	PX316810
SspoManSat03-144	144	0.47	26604	PX316811
SspoManSat04-58	58	0.4	22662	PX316812
SspoManSat05-3674	3674	0.22	12591	PX316813
SspoManSat06-1319	1319	0.07	3949	PX316814
SspoManSat07-364	364	0.02	1046	PX316815
S. spontaneum NP-X
SspoNPXSat01-137*	137	3.07	12863	PX316816
SspoNPXSat02-365*	365	0.23	7615	PX316817
SspoNPXSat03-186*	186	0.06	2166	PX316818
SspoNPXSat04-144	144	0.25	8548	PX316820
SspoNPXSat05-476	476	0.02	560	PX316823
SspoNPXSat06-1458	1458	0.01	446	PX316824
SspoNPXSat07-364	364	0.01	347	PX316825
cv. SP80-3280
cvSP803Sat01-137*	137	3.4	146783	PX316826
cvSP803Sat02-365*	365	0.88	37575	PX316827
cvSP803Sat03-363	363	0.45	19369	PX316828
cvSP803Sat04-3446	3446	0.4	17255	PX316829
cvSP803Sat05-144	144	0.28	11932	PX316830
cv. R570
cvR570.Sat01-137*	137	1.6	78967	PX316831
cvR570.Sat02-365	365	0.62	30437	PX316832
cvR570.Sat03-8826	8826	0.31	15468	PX316833
cvR570.Sat04-515	515	0.25	12600	PX316834
cvR570.Sat05-364	364	0.2	9770	PX316835
cvR570.Sat06-7	7	0.12	5781	PX316836
cvR570.Sat07-1134	1134	0.05	2426	PX316831
cv. Q208
cvQ208.Sat01-365*	365	0.37	18069	PX316837
cvQ208.Sat01-365*	365	0.37
cvQ208.Sat02-137*	137	1.7	84006	PX316838
cvQ208.Sat03-515	515	0.34	16657	PX316839
cvQ208.Sat04-364	364	0.23	11247	PX316840
cvQ208.Sat05-1342	1342	0.09	4458	PX316841
cv. Q241
cvQ241.Sat01-365*	365	0.61	29082	PX316842
cvQ241.Sat02-364*	364	0.2	9550	PX316843
cvQ241.Sat03-137*	137	1.8	86589	PX316844
cvQ241.Sat04-939	393	0.51	24626	PX316845
cvQ241.Sat05-496	496	0.4	19242	PX316846
cvQ241.Sat06-58	58	0.39	18474	PX316847
cvQ241.Sat07-358	358	0.02	860	PX316848
cv. CO213
cvCO213Sat01-516*	516	0.5	24802	PX316849
cvCO213Sat02-365 *	365	0.46	22962	PX316850
cvCO213Sat03-364*	364	0.25	12723	PX316851
cvCO213Sat04-137 *	137	1.8	91035	PX316852
cvCO213Sat05-10328	10328	0.52	26216	PX316853
cvCO213Sat06-358	358	0.01	699	PX316854
cv. CO285
cvCO285Sat01-365*	365	0.41	10563	PX316855
cvCO285Sat02-516*	516	0.39	10041	PX316856
cvCO285Sat03-364*	364	0.21	5268	PX316857
cvCO285Sat04-137*	137	2.3	57817	PX316858
cvCO285Sat05-58	58	1.4	35594	PX316859
cvCO285Sat06-6642	6642	0.19	4728	PX316860
cvCO285Sat07-477	477	0.03	639	PX316861
cv. Kassoer
cvKASSOSat01-531*	531	0.46	23971	PX316862
cvKASSOSat02-365*	365	0.3	15868	PX316863
cvKASSOSat03-364*	364	0.19	9719	PX316864
cvKASSOSat04-186*	186	0.05	2887	PX316865
cvKASSOSat05-137*	137	2.1	109637	PX316866
cvKASSOSat06-144	144	0.52	27530	PX316867
cvKASSOSat07-8467	8467	0.52	27502	PX316868
cvKASSOSat08-58	58	0.09	4993	PX316869
cv. NA56-79
cvNA567Sat01-365*	365	0.46	23358	PX316870
cvNA567Sat02-137*	137	1.8	91007	PX316871
cvNA567Sat03-517	517	0.41	20714	PX316872
cvNA567Sat04-8847	8847	0.32	16451	PX316873
cvNA567Sat05-364	364	0.21	10806	PX316874
cvNA567Sat06-60	60	0.1	5320	PX316875
cvNA567Sat07-1339	1339	0.06	3228	PX316876
cv. POJ2878
cvPOJ28Sat01-365*	365	0.77	35089	PX316877
cvPOJ28Sat02-137*	137	1.8	82585	PX316878
cvPOJ28Sat03-58	8	0.39	17873	PX316879
cvPOJ28Sat04-357	357	0.33	14914	PX316880
cvPOJ28Sat05-364	364	0.23	10304	PX316881
cvPOJ28Sat06-517	517	0.22	10151	PX316882
cvPOJ28Sat07-1339	1339	0.06	2710	PX316883
cvPOJ28Sat08-358	358	0.02	889	PX316884
cv. Ragnar
cvRagnaSat01-365*	365	0.54	25572	PX316885
cvRagnaSat02-364*	364	0.27	13308	PX316886
cvRagnaSat03-137*	137	1.82	75285	PX316887
cvRagnaSat04-10247	10247	0.52	25513	PX316888
cvRagnaSat05-516	516	0.3	14571	PX316890
cvRagnaSat06-10819	10819	0.17	8450	PX316891
cvRagnaSat07-58	58	0.15	7169	PX316892
S. narenga
SnarengSat01-185*	185	1.1	43154	PX316894
SnarengSat02-1680*	1680	0.02	685	PX316895
SnarengSat03-1930*	1930	0.01	546	PX316896
SnarengSat04-137*	137	1.3	48233	PX316897
SnarengSat05-184	184	1.2	44006	PX316898
SnarengSat06-20	20	1.3	29830	PX316899
SnarengSat08-3462	3462	0.43	16166	PX316901
SnarengSat09-365	365	0.03	995	PX316902
E. fulvus EF001
EfulEFOSat01-137*	137	1.5	30581	PX316903
EfulEFOSat02-364*	364	0.07	1358	PX316886
EfulEFOSat03-625	625	0.3	3097	PX316756
EfulEFOSat04-169	169	0.23	4549	PX316921
EfulEFOSat05-1449	1449	0.14	2744	PX316907
EfulEFOSat06-1223	1223	0.08	1675	PX316831
EfulEFOSat07-514	514	0.07	1535	PX316882
EfulEFOSat08-80	80	0.07	1455	PX316747
EfulEFOSat09-485	485	0.03	554	PX316846
M. floridulus PI295762
MfloPI2Sat01-367*	367	0.44	12821	PX316904
MfloPI2Sat02-368*	368	0.02	743	PX316905
MfloPI2Sat03-744*	744	0.02	566	PX316906
MfloPI2Sat04-1444*	1444	0.02	503	PX316907
MfloPI2Sat05-1502*	1502	0.01	321	PX316908
MfloPI2Sat06-136	136	1.9	56427	PX316909
MfloPI2Sat07-58	58	1.5	44789	PX316910
MfloPI2Sat08-137*	137	0.71	17486	PX316911
MfloPI2Sat09-440	440	0.35	10215	PX316912
MfloPI2Sat10-673	673	0.18	5200	PX316913
MfloPI2Sat11-358	358	0.15	4419	PX316914
MfloPI2Sat12-110	110	0.14	4230	PX316915
MfloPI2Sat14-3812	3812	0.1	3040	PX316917
MfloPI2Sat15-7	7	0.1	2894	PX316918
MfloPI2Sat16-138	138	0.57	1691	PX316904
M. sinensis NG7722
MsinNG7Sat01-137*	137	1.55	22565	PX316919
MsinNG7Sat02-366*	366	0.13	2045	PX316920
MsinNG7Sat03-138*	138	0.08	1232	PX316921
MsinNG7Sat04-368*	368	0.07	1113	PX316922
MsinNG7Sat05-58	58	2.9	44816	PX316923
MsinNG7Sat06-820	820	0.43	6592	PX316924
MsinNG7Sat07-8883	8883	0.12	1772	PX316925
* Represent high confidence satDNA

## Sheet: Table S5
Table S5. Shared SatDNA in the "Saccharum complex"
Number of SatDNas	SatDNAs	Genotypes	Number of genotypes	Lenth	Consensus name
31	SoffBlaSat03-137*; SeduIJ7Sat04-137*; SbarTEKSat03-137*; Sspo196Sat02-137*; cvSP803Sat01-137*; cvQ241.Sat03-137*; cvCO285Sat04-137*; cvNA567Sat02-137*; Sspo517Sat03-137*; EfulEFOSat01-137*; SoffBadSat03-137*; SspoGlaSat03-137*; SoffLOESat03-137*; cvR570.Sat01-137*; SbarChuSat02-137*; SsinUbaSat04-137*; cvCO213Sat04-137*; SsinKacSat06-137*; cvQ208.Sat02-137*; cvKASSOSat05-137*; SspoManSat02-137*; …	SoffBla, SeduIJ7, SbarTEK, Sspo196, cvSP803, cvQ241., cvCO285, cvNA567, Sspo517, EfulEFO, SoffBad, SspoGla, SoffLOE, cvR570., SbarChu, SsinUba, cvCO213, SsinKac, cvQ208., cvKASSO, SspoMan, Snareng, SrobIJ7, SeduE2., cvRagna, cvPOJ28, MfloPI2, SrobNG2, SspoNPX, MsinNG7	30	137	Sat01-137
46	SoffBlaSat01-365*; SoffBlaSat02-364*; SoffBadSat01-365*; SoffLOESat01-365*; cvRagnaSat01-365*; SsinUbaSat02-365*; cvR570.Sat02-365; SrobIJ7Sat01-365*; SeduE2.Sat01-365*; SbarTEKSat02-365*; SsinKacSat03-365*; cvCO213Sat02-365*; cvQ208.Sat01-365*; cvKASSOSat02-365*; cvNA567Sat01-365*; SrobNG2Sat01-365*; SbarChuSat01-365*; cvQ241.Sat01-365*; cvPOJ28Sat01-365*; cvCO285Sat01-365*; SeduIJ7Sat01-365*; S…	SoffBla, SoffBad, SoffLOE, cvRagna, SsinUba, cvR570., SrobIJ7, SeduE2., SbarTEK, SsinKac, cvCO213, cvQ208., cvKASSO, cvNA567, SrobNG2, SbarChu, cvQ241., cvPOJ28, cvCO285, SeduIJ7, Sspo196, SspoNPX, cvSP803, MfloPI2, MsinNG7, Sspo517, SspoMan, SspoGla	28	365	Sat02-365
24	SoffBadSat02-364*; SeduE2.Sat02-364*; cvKASSOSat03-364*; cvNA567Sat05-364; SrobNG2Sat02-364*; cvCO285Sat03-364*; SbarTEKSat06-364; SsinUbaSat03-364*; cvR570.Sat05-364; cvPOJ28Sat05-364; SoffLOESat02-364*; cvCO213Sat03-364*; cvRagnaSat02-364*; SsinKacSat04-364*; SspoManSat07-364; SrobIJ7Sat02-364*; SeduIJ7Sat02-364*; cvQ208.Sat04-364; cvQ241.Sat02-364*; SnarengSat09-365; Sspo517Sat08-364; cvSP803S…	SoffBad, SeduE2., cvKASSO, cvNA567, SrobNG2, cvCO285, SbarTEK, SsinUba, cvR570., cvPOJ28, SoffLOE, cvCO213, cvRagna, SsinKac, SspoMan, SrobIJ7, SeduIJ7, cvQ208., cvQ241., Snareng, Sspo517, cvSP803, SspoGla, SspoNPX	24	364	Sat03-364
12	SoffBlaSat06-1156; SoffBadSat07-1139; cvPOJ28Sat07-1339; SrobNG2Sat05-1341; SspoManSat06-1319; SeduE2.Sat07-1339; SoffLOESat06-1137; cvR570.Sat07-1134; cvQ208.Sat05-1342; cvNA567Sat07-1339; SrobIJ7Sat06-1156; SspoGlaSat05-1305	SoffBla, SoffBad, cvPOJ28, SrobNG2, SspoMan, SeduE2., SoffLOE, cvR570., cvQ208., cvNA567, SrobIJ7, SspoGla	12	1156	Sat04-1156
10	SbarTEKSat05-144; SsinUbaSat05-144; Sspo196Sat04-144; SspoManSat03-144; cvSP803Sat05-144; SspoGlaSat04-144; cvKASSOSat06-144; cvPOJ28Sat04-357; SsinKacSat01-144*; SspoNPXSat04-144	SbarTEK, SsinUba, Sspo196, SspoMan, cvSP803, SspoGla, cvKASSO, cvPOJ28, SsinKac, SspoNPX	10	144	Sat05-144
6	SeduE2.Sat08-477; SeduIJ7Sat07-477; SspoNPXSat05-476; cvCO285Sat07-477; EfulEFOSat09-485; SsinKacSat08-477	SeduE2., SeduIJ7, SspoNPX, cvCO285, EfulEFO, SsinKac	6	477	Sat06-477
5	SrobIJ7Sat07-358; cvQ241.Sat07-358; cvCO213Sat06-358; cvPOJ28Sat08-358; MfloPI2Sat11-358	SrobIJ7, cvQ241., cvCO213, cvPOJ28, MfloPI2	5	358	Sat07-358
5	SoffBadSat06-525; SrobNG2Sat04-524; SeduIJ7Sat06-524; SrobIJ7Sat05-523; cvR570.Sat06-7	SoffBad, SrobNG2, SeduIJ7, SrobIJ7, cvR570.	5	525	Sat08-525
5	Sspo517Sat02-186*; SspoGlaSat02-186*; Sspo196Sat06-186; cvKASSOSat04-186*; SspoNPXSat03-186*	Sspo517, SspoGla, Sspo196, cvKASSO, SspoNPX	5	186	Sat09-186
4	SoffLOESat04-8831; cvNA567Sat04-8847; cvR570.Sat03-8826; Sspo196Sat05-9108	SoffLOE, cvNA567, cvR570., Sspo196	4	8831	Sat10-8831
4	SbarChuSat03-10357; SbarTEKSat04-7137; cvCO213Sat05-10328; cvRagnaSat04-10247	SbarChu, SbarTEK, cvCO213, cvRagna	4	10357	Sat11-10357
3	Sspo517Sat09-1390; SspoNPXSat06-1458; SspoGlaSat09-1641	Sspo517, SspoNPX, SspoGla	3	1390	Sat12-1390
3	SoffLOESat08-1613; SrobIJ7Sat08-1613; SbarChuSat06-364	SoffLOE, SrobIJ7, SbarChu	3	1613	Sat13-1613
3	Sspo517Sat06-184; SnarengSat05-184; SspoGlaSat06-184	Sspo517, Snareng, SspoGla	3	184	Sat14-184
3	Sspo517Sat07-20; SnarengSat07-20; SspoGlaSat08-20	Sspo517, Snareng, SspoGla	3	20	Sat15-20
2	MfloPI2Sat15-138; MsinNG7Sat03-138*	MfloPI2, MsinNG7	2	138	Sat16-138
2	EfulEFOSat05-1449; MfloPI2Sat13-3812	EfulEFO, MfloPI2	2	1449	Sat17-1449
2	SspoManSat05-3674; cvCO285Sat06-6642	SspoMan, cvCO285	2	3674	Sat18-3674
2	SeduIJ7Sat05-60; cvNA567Sat06-60	SeduIJ7, cvNA567	2	60	Sat19-60
2	MfloPI2Sat01-367*; MsinNG7Sat02-366*	MfloPI2, MsinNG7	2	367	Sat20-367
2	SeduIJ7Sat03-185*; MfloPI2Sat12-110	SeduIJ7, MfloPI2	2	185	Sat21-185
2	SoffBadSat05-14; MfloPI2Sat14-7	SoffBad, MfloPI2	2	14	Sat22-14
2	SoffBadSat04-496; SeduE2.Sat06-496	SoffBad, SeduE2.	2	496	Sat23-496
2	SsinKacSat05-20*; SnarengSat06-20	SsinKac, Snareng	2	20	Sat24-20
2	MfloPI2Sat03-744*; SspoManSat04-58	MfloPI2, SspoMan	2	744	Sat25-744
2	cvCO285Sat05-58; MfloPI2Sat04-1444*	cvCO285, MfloPI2	2	58	Sat26-58
2	cvKASSOSat08-58; SnarengSat01-185*	cvKASSO, Snareng	2	58	Sat27-58
2	MsinNG7Sat05-58; EfulEFOSat07-514	MsinNG7, EfulEFO	2	58	Sat28-58
1	cvQ241.Sat04-939	cvQ241.	1	939	cvQ241.Sat04-939
1	EfulEFOSat03-625	EfulEFO	1	625	EfulEFOSat03-625
1	SoffBlaSat04-3147	SoffBla	1	3147	SoffBlaSat04-3147
1	MsinNG7Sat07-8883	MsinNG7	1	8883	MsinNG7Sat07-8883
1	EfulEFOSat06-1223	EfulEFO	1	1223	EfulEFOSat06-1223
1	cvSP803Sat04-3446	cvSP803	1	3446	cvSP803Sat04-3446
1	cvRagnaSat06-10819	cvRagna	1	10819	cvRagnaSat06-10819
1	SnarengSat08-3462	Snareng	1	3462	SnarengSat08-3462
1	SoffLOESat07-6224	SoffLOE	1	6224	SoffLOESat07-6224
1	MfloPI2Sat10-673	MfloPI2	1	673	MfloPI2Sat10-673
1	MfloPI2Sat05-1502*	MfloPI2	1	1502	MfloPI2Sat05-1502*
1	SsinKacSat07-58	SsinKac	1	58	SsinKacSat07-58
1	SbarChuSat05-60	SbarChu	1	60	SbarChuSat05-60
1	MfloPI2Sat07-58	MfloPI2	1	58	MfloPI2Sat07-58
1	Sspo517Sat05-58	Sspo517	1	58	Sspo517Sat05-58
1	cvPOJ28Sat03-58	cvPOJ28	1	58	cvPOJ28Sat03-58
1	cvRagnaSat07-58	cvRagna	1	58	cvRagnaSat07-58
1	EfulEFOSat08-80	EfulEFO	1	80	EfulEFOSat08-80
1	EfulEFOSat02-364*	EfulEFO	1	364	EfulEFOSat02-364*
1	MsinNG7Sat06-820	MsinNG7	1	820	MsinNG7Sat06-820
1	SeduE2.Sat04-60	SeduE2.	1	60	SeduE2.Sat04-60
1	EfulEFOSat04-169	EfulEFO	1	169	EfulEFOSat04-169
1	MfloPI2Sat09-440	MfloPI2	1	440	MfloPI2Sat09-440
1	cvKASSOSat07-8467	cvKASSO	1	8467	cvKASSOSat07-8467
1	SnarengSat02-1680*	Snareng	1	1680	SnarengSat02-1680*
1	SnarengSat03-1930*	Snareng	1	1930	SnarengSat03-1930*
1	SrobNG2Sat06-58	SrobNG2	1	58	SrobNG2Sat06-58
1	SrobIJ7Sat04-58	SrobIJ7	1	58	SrobIJ7Sat04-58
1	cvQ241.Sat06-58	cvQ241.	1	58	cvQ241.Sat06-58
1	Sspo517Sat04-144	Sspo517	1	144	Sspo517Sat04-144

## Sheet: Table S6
Table S6. LTR annotation of the fully assembled genomes of S. officinarum, S. spontaneum AP85-441, S. spontaneum Np-X and cv. R570 using DANTE.
S. officinarum
Lineage	Number of elements	Element mean length	LTR mean length	Number of elements	Number of elements	Number of elements
		[bp]	[bp]	with PBS & TSD	with PBS only	with TSD only
Ty1/copia|Ale	9567	5543	117	5764	942	1806
Ty1/copia|Angela	157	7875	1264	62	25	12
Ty1/copia|Bianca	545	7850	252	207	85	94
Ty1/copia|Ikeros	3880	6695	486	1824	395	1019
Ty1/copia|Ivana	4216	5505	385	2835	502	396
Ty1/copia|SIRE	37467	10403	1876	17824	9360	961
Ty1/copia|TAR	1143	6401	946	108	163	302
Ty1/copia|Tork	969	4788	313	230	105	382
Ty3/gypsy|chromovirus|CRM	1367	7578	918	280	463	276
Ty3/gypsy|chromovirus|Reina	4116	5492	374	2117	402	1039
Ty3/gypsy|chromovirus|Tekay	37550	12180	2861	10630	10539	2575
Ty3/gypsy|non-chromovirus|OTA|Athila	1672	9744	1213	42	230	431
Ty3/gypsy|non-chromovirus|OTA|Tat|Ogre	2048	12432	813	775	483	298
Ty3/gypsy|non-chromovirus|OTA|Tat|Retand	5282	14116	965	2224	1048	242
S. spontaneum AP85-441
Lineage	Number of elements	Element mean length	LTR mean length	Number of elements	Number of elements	Number of elements
		[bp]	[bp]	with PBS & TSD	with PBS only	with TSD only
Ty1/copia|Ale	6452	5593	115	4245	600	1004
Ty1/copia|Angela	162	7879	1267	80	31	0
Ty1/copia|Bianca	296	7795	246	106	49	58
Ty1/copia|Ikeros	1529	6708	475	591	150	519
Ty1/copia|Ivana	1516	5247	397	950	193	197
Ty1/copia|SIRE	7943	10177	1834	2074	3149	114
Ty1/copia|TAR	708	6406	948	189	159	122
Ty1/copia|Tork	97	5224	297	30	17	25
Ty3/gypsy|chromovirus|CRM	1225	7595	920	155	389	291
Ty3/gypsy|chromovirus|Reina	1972	5516	367	1087	173	431
Ty3/gypsy|chromovirus|Tekay	5316	10822	2274	777	1896	209
Ty3/gypsy|non-chromovirus|OTA|Athila	3003	9018	1234	29	352	1138
Ty3/gypsy|non-chromovirus|OTA|Tat|Ogre	1159	12431	825	290	403	121
Ty3/gypsy|non-chromovirus|OTA|Tat|Retand	1690	14222	1056	555	407	69
S. spontaneum Np-X
Lineage	Number of elements	Element mean length	LTR mean length	Number of elements	Number of elements	Number of elements
		[bp]	[bp]	with PBS & TSD	with PBS only	with TSD only
Ty1/copia|Ale	4894	5594	115	3288	398	760
Ty1/copia|Angela	161	7884	1270	88	32	2
Ty1/copia|Bianca	271	7710	249	114	49	48
Ty1/copia|Ikeros	1293	6697	471	477	109	481
Ty1/copia|Ivana	1542	5356	398	1031	172	158
Ty1/copia|SIRE	10723	10261	1805	7131	1647	213
Ty1/copia|TAR	1015	6586	1032	427	215	137
Ty1/copia|Tork	158	4767	298	41	18	65
Ty3/gypsy|chromovirus|CRM	1546	7586	921	290	391	525
Ty3/gypsy|chromovirus|Reina	2059	5510	364	1124	186	491
Ty3/gypsy|chromovirus|Tekay	11337	11930	2866	5349	2319	731
Ty3/gypsy|non-chromovirus|OTA|Athila	3155	8897	1238	39	366	1692
Ty3/gypsy|non-chromovirus|OTA|Tat|Ogre	1952	12471	836	967	445	226
Ty3/gypsy|non-chromovirus|OTA|Tat|Retand	2877	14357	1075	1810	372	90
cv. R570
Lineage	Number of elements	Element mean length	LTR mean length	Number of elements	Number of elements	Number of elements
		[bp]	[bp]	with PBS & TSD	with PBS only	with TSD only
Ty1/copia|Ale	8384	5574	116	5284	771	1439
Ty1/copia|Angela	163	7878	1265	70	26	6
Ty1/copia|Bianca	451	7780	250	180	73	79
Ty1/copia|Ikeros	2725	6701	485	1254	255	809
Ty1/copia|Ivana	3180	5484	387	2105	390	315
Ty1/copia|SIRE	28811	10419	1888	16892	5453	864
Ty1/copia|TAR	1027	6379	940	126	159	263
Ty1/copia|Tork	569	4788	313	128	64	223
Ty3/gypsy|chromovirus|CRM	1406	7582	920	332	417	330
Ty3/gypsy|chromovirus|Reina	3273	5502	372	1683	332	809
Ty3/gypsy|chromovirus|Tekay	26481	13165	3355	11901	4901	2737
Ty3/gypsy|non-chromovirus|OTA|Athila	2401	9386	1234	56	290	978
Ty3/gypsy|non-chromovirus|OTA|Tat|Ogre	2559	12443	815	1159	527	398
Ty3/gypsy|non-chromovirus|OTA|Tat|Retand	5505	14352	1054	2926	815	224
